# Supplementary material for: BrainSTEM: A single-cell multiresolution fetal brain atlas reveals transcriptomic fidelity of human midbrain cultures
Source: Sci Adv. 2025 Oct 31;11(44):eadu7944. doi: 10.1126/sciadv.adu7944 (PMC12577693; doi:10.1126/sciadv.adu7944)
Supplement: Supplementary file 2 — Tables S1 to S6 [file sciadv.adu7944_tables_s1_to_s6.zip]

Archive with 1 entries (1 files):
- adu7944_tables_s1_to_s6.zip
